# Supplementary material for: Biooxidation of a Pyrite-Arsenopyrite Concentrate Under Stressful Conditions
Source: Microorganisms. 2024 Nov 29;12(12):2463. doi: 10.3390/microorganisms12122463 (PMC11678047; doi:10.3390/microorganisms12122463)
Supplement: Supplementary file 1 [file microorganisms-12-02463-s001.zip]

Archive with 1 entries (1 files):
- microorganisms-3304140-supplementary.pdf
